# Supplementary material for: COVID-19 Vaccine Uptake Inequality Among Children: A Multidimensional Demographic Analysis
Source: Healthcare (Basel). 2025 Apr 29;13(9):1019. doi: 10.3390/healthcare13091019 (PMC12071228; doi:10.3390/healthcare13091019)
Supplement: Supplementary file 1 [file healthcare-13-01019-s001.zip]

Archive with 1 entries (1 files):
- healthcare-3553706-supplementary.pdf
